# Supplementary material for: Effect of Grazing Management on Predator Soil Mite Communities (Acari: Mesotigmata) in Some Subalpine Grasslands from the Făgăraş Mountains—Romania
Source: Insects. 2023 Jul 12;14(7):626. doi: 10.3390/insects14070626 (PMC10380866; doi:10.3390/insects14070626)
Supplement: Supplementary file 1 [file insects-14-00626-s001.zip]

Archive with 1 entries (1 files):
- insects-2437731-supplementary.pdf
